# Supplementary material for: Population genetic analyses unveiled genetic stratification and differential natural selection signatures across the G-gene of viral hemorrhagic septicemia virus
Source: Front Genet. 2022 Dec 12;13:982527. doi: 10.3389/fgene.2022.982527 (PMC9790968; doi:10.3389/fgene.2022.982527)
Supplement: Supplementary file 2 [file Table1.XLSX]

## Sheet: Sheet1
	Table S1: The 710 G-gene sequences data of VHSV acquired from ViPR database and analysed using the admixture model of the STRUCTURE program
S.No	Accession id	Genotype	Collection Date	Host	Country	Sub population assigned by STRUCTURE at K=5
1	MH836523.1	genotype: IV	2015	Fish	Iceland	C1
2	MH836522.1	genotype: IV	2015	Fish	Iceland	C1
3	AB490792.1	genotype: IVa	2000	Fish	Japan	C1
4	JF792424.1	genotype: IVa	2008	Fish	South Korea	C1
5	JQ651388.1	genotype: IVa	2010-02-01	Fish	South Korea	C1
6	JQ651393.1	genotype: IVa	2010-02-01	Fish	South Korea	C1
7	MK598848.1	genotype: IVa	2018-12-12	Fish	China	C1
8	GQ385941.1	genotype: IVb	2003	Fish	USA	C1
9	MK782981.1	genotype: IVb	2008	Fish	USA	C1
10	MK286566.1	genotype: Ivb	2017	Goby	USA	C1
11	KC685626.1		2005-05-01	Flounder	China	C1
12	MN038334.1		2008	Flounder	South Korea	C1
13	KY359356.2	genotype:IVb	2013	Fish	USA	C1
14	KY359357.2	genotype:IVb	2014	Fish	USA	C1
15	MN038328.1		2000	Flounder	Japan	C1
16	KY359354.2	genotype:IVb	2003	Fish	USA	C1
17	KY359355.2	genotype:IVb	2006	Goby	USA	C1
18	MN038335.1		2007	Fish	USA	C1
19	KU736820.1	genotype: Ia	1994-02-09	Trout	Denmark	C2a**
20	KU728252.1	genotype: Ia	1994-09-26	Trout	Denmark	C2a
21	JF681360.1	genotype: Ib	2008	Trout	Denmark	C2a
22	AB672614.1	genotype: Ib	1996	Flounder	Japan	C2a
23	KJ768664.1	genotype: Ib	2009-10-05	Cod	Norway	C2a
24	HM632035.1	genotype: Ib	2009-10-04	Fish	Norway	C2a
25	JQ755260.1	genotype: Ib	2010-03-19	Fish	Norway	C2a
26	JQ755265.1	genotype: Ib	2010-04-22	Fish	Norway	C2a
27	FJ460591.1	genotype: Ib	2000	Fish	Sweden	C2a
28	AB839748.1	genotype: Ib	2000	Trout	Denmark	C2a
29	AB839747.1	genotype: Ib	2000	Trout	Denmark	C2a
30	AB839746.1	genotype: Ib	1998	Trout	Sweden	C2a
31	GQ504013.1	genotype: II	2003	Lamprey	Finland	C2a
32	AB672616.3	genotype: III	1996	Herring	Denmark	C2a
33	MN038341.1		1996	Herring	Denmark	C2a
34	FN665788.1	genotype: III	1975	Fish	France	C2a
35	MN038343.1		1975	Fish	France	C2a
36	MN038332.1		2006	Trout	Turkey	C2a
37	KM972678.1	genotype: Ie	2006	Trout	Turkey	C2a
38	FJ362510.1	genotype:III	2008-04-06	Fish	Norway	C2a
39	FJ384761.1	genotype: Ib	2008-02-15	Fish	Norway	C2a
40	KM972679.1	genotype: Ie	2009	Fish	Turkey	C2a
41	LN876888.1	genotype: Ia	2002	Trout	Denmark	C2a**
42	LN876781.1	genotype: Ic	1977	Trout	Denmark	C2a
43	LN876782.1	genotype: Ia	1977	Trout	Denmark	C2a
44	LN876783.1	genotype: Ic	1978	Trout	Denmark	C2a
45	LN876784.1	genotype: 1c	1978	Trout	Denmark	C2a
46	LN876785.1	genotype: Ic	1979	Trout	Denmark	C2a
47	LN876786.1	genotype: Ia	1980	Trout	Denmark	C2a
48	LN876787.1	genotype: Ic	1980	Trout	Denmark	C2a
49	LN876788.1	genotype: Ia	1981	Trout	Denmark	C2a
50	LN876789.1	genotype: Ia	1981	Trout	Denmark	C2a
51	LN876790.1	genotype: Ia	1981	Trout	Denmark	C2a
52	LN876791.1	genotype: Ia	1984	Trout	Denmark	C2a
53	LN876792.1	genotype: Ia	1985	Trout	Denmark	C2a
54	LN876793.1	genotype: Ia	1986	Trout	Denmark	C2a
55	KC778774.1	genotype: Ia	1986	Trout	Denmark	C2a
56	LN876794.1	genotype: Ic	1986	Trout	Denmark	C2a
57	LN876795.1	genotype: Ia	1986	Trout	Denmark	C2a
58	LN876796.1	genotype: Ia	1986	Trout	Denmark	C2a
59	LN876798.1	genotype: Ia	1986	Trout	Denmark	C2a
60	LN876799.1	genotype: Ia	1986	Trout	Denmark	C2a
61	LN876802.1	genotype: Ia	1987	Trout	Denmark	C2a
62	LN877206.1	genotype: 1b	1987	Flounder	Denmark	C2a
63	LN876804.1	genotype: Ia	1987	Trout	Denmark	C2a
64	FJ460590.1	genotype: 1b	1997	Fish	Denmark	C2a
65	KU728227.1	genotype: Ia	1992-10-05	Trout	Denmark	C2a
66	KU728228.1	genotype: Ia	1992-10-27	Trout	Denmark	C2a
67	KU728229.1	genotype: Ia	1992-11-10	Trout	Denmark	C2a
68	KU728231.1	genotype: Ia	1993-03-02	Trout	Denmark	C2a
69	KU728233.1	genotype: Ia	1993-03-25	Trout	Denmark	C2a
70	KU728234.1	genotype: Ia	1993-03-30	Trout	Denmark	C2a*
71	KU728235.1	genotype: Ia	1993-04-13	Trout	Denmark	C2a*
72	KU736800.1	genotype: Ia	1993-04-29	Trout	Denmark	C2a
73	KU736812.1	genotype: Ia	1993-09-23	Trout	Denmark	C2a**
74	KU736813.1	genotype: Ia	1993-09-24	Trout	Denmark	C2a**
75	LN876834.1	genotype: Ia	1996	Trout	Denmark	C2a
76	MN038340.1		1996	Trout	Denmark	C2a
77	LN876835.1	genotype: Ia	1996	Trout	Denmark	C2a**
78	LN876836.1	genotype: Ia	1996	Trout	Denmark	C2a**
79	LN876833.1	genotype: Ia	1996	Trout	Denmark	C2a
80	LN876841.1	genotype: Ia	1997	Trout	Denmark	C2a
81	LN876838.1	genotype: Ia	1997	Trout	Denmark	C2a**
82	LN876843.1	genotype: Ia	1998	Trout	Denmark	C2a
83	LN876846.1	genotype: Ia	1998	Trout	Denmark	C2a
84	LN876847.1	genotype: Ia	1998	Trout	Denmark	C2a
85	LN876848.1	genotype: Ia	1998	Trout	Denmark	C2a**
86	MN038329.1		1970	Trout	Denmark	C2a
87	LN876800.1	genotype: Ia	1986	Trout	Denmark	C2a
88	MN038327.1		1962	Trout	Denmark	C2a
89	GU121099.1	genotype:III	2008-02-28	Trout	Norway	C2a
90	GU121101.1	genotype:III	2008-02-28	Trout	Norway	C2a
91	GQ504014.1	genotype: II	2003	Lamprey	Finland	C2a
92	MF176927.1	genotype:Id	2006-05-01	Trout	Finland	C2a
93	MF176926.1	genotype:Id	2006-05-01	Trout	Finland	C2a
94	MF176928.1	genotype:Id	2008-05-01	Fish	Finland	C2a
95	MF176929.1	genotype:Id	2008-05-01	Fish	Finland	C2a
96	MF176930.1	genotype:Id	2008-05-01	Fish	Finland	C2a
97	MF176925.1	genotype:Id	2008-05-05	Trout	Finland	C2a
98	MN038330.1		2000	Trout	Finland	C2a
99	MN038325.1		2000	Trout	Finland	C2a
100	LN877145.1	genotype: Ia	2009	Trout	France	C2a
101	MN038333.1		1987	Eel	France	C2a*
102	LN877209.1	genotype: Ia	1992	Trout	Netherlands	C2a**
103	LN877208.1	genotype: 1c	1987	Trout	Netherlands	C2a
104	MN038331.1		1968	Trout	Norway	C2a
105	LN877207.1	genotype: 1e	2005	Fish	Turkey	C2a
106	KM972680.1	genotype: 1e	2005	Fish	Turkey	C2a
107	MN038326.1		2007	Trout	Turkey	C2a
108	LN877093.1	genotype: Ia	2013	Trout	Germany	C2a
109	LN876927.1	genotype: Ia	1983	Trout	Germany	C2a
110	LN877072.1	genotype: Ia	2012	Trout	Germany	C2a
111	LN877073.1	genotype: Ia	2012	Trout	Germany	C2a
112	LN877055.1	genotype: Ia	2011	Trout	Germany	C2a
113	LN877089.1	genotype: Ia	2012	Trout	Germany	C2a
114	LN877011.1	genotype: Ia	2009	Trout	Germany	C2a
115	KU878180.1	genotype: Ia	1995-12-14	Trout	Italy	C2a**
116	KU878176.1	genotype: Ia	1995-03-30	Trout	Italy	C2a*
117	KU878174.1	genotype: Ia	1994-03-23	Trout	Italy	C2a*
118	KU878182.1	genotype: Ia	1996-09-19	Trout	Italy	C2a*
119	KU878183.1	genotype: Ia	1996-10-02	Trout	Italy	C2a
120	MK829677.1		1996-10-02	Trout	Italy	C2a
121	KU878184.1	genotype: Ia	1996-10-02	Trout	Italy	C2a*
122	KU878181.1	genotype: Ia	1996-05-28	Trout	Italy	C2a
123	KU878179.1	genotype: Ia	1995-11-30	Trout	Italy	C2a**
124	KU878178.1	genotype: Ia	1995-11-24	Trout	Italy	C2a**
125	KU728219.1	genotype: Ia	2003-03-12	Trout	Denmark	C2b
126	KU736819.1	genotype: Ia	1994-01-05	Trout	Denmark	C2b
127	KU736821.1	genotype: Ia	1994-03-08	Trout	Denmark	C2b
128	KU736822.1	genotype: Ia	1994-03-15	Trout	Denmark	C2b
129	KU736823.1	genotype: Ia	1994-03-24	Trout	Denmark	C2b
130	KU736824.1	genotype: Ia	1994-03-28	Trout	Denmark	C2b
131	KU736825.1	genotype: Ia	1994-04-14	Trout	Denmark	C2b
132	KU728237.1	genotype: Ia	1994-04-25	Trout	Denmark	C2b
133	KU728238.1	genotype: Ia	1994-04-28	Trout	Denmark	C2b
134	KU728239.1	genotype: Ia	1994-05-02	Trout	Denmark	C2b
135	KU728240.1	genotype: Ia	1994-05-04	Trout	Denmark	C2b
136	KU728241.1	genotype: Ia	1994-05-05	Trout	Denmark	C2b
137	KU728242.1	genotype: Ia	1994-05-24	Trout	Denmark	C2b
138	KU728243.1	genotype: Ia	1994-05-24	Trout	Denmark	C2b
139	KU728244.1	genotype: Ia	1994-05-24	Trout	Denmark	C2b
140	KU728245.1	genotype: Ia	1994-05-24	Trout	Denmark	C2b
141	KU728246.1	genotype: Ia	1994-05-31	Trout	Denmark	C2b
142	KU728247.1	genotype: Ia	1994-06-15	Trout	Denmark	C2b
143	KU728248.1	genotype: Ia	1994-06-21	Trout	Denmark	C2b
144	KU728249.1	genotype: Ia	1994-06-21	Trout	Denmark	C2b
145	KU728250.1	genotype: Ia	1994-06-23	Trout	Denmark	C2b
146	KU728217.1	genotype: Ia	1994-08-01	Trout	Denmark	C2b
147	KU728251.1	genotype: Ia	1994-08-31	Trout	Denmark	C2b
148	KU728253.1	genotype: Ia	1994-09-26	Trout	Denmark	C2b
149	KU728254.1	genotype: Ia	1994-09-27	Trout	Denmark	C2b
150	KU728255.1	genotype: Ia	1994-09-29	Trout	Denmark	C2b
151	KU728256.1	genotype: Ia	1994-10-17	Trout	Denmark	C2b
152	KU728257.1	genotype: Ia	1994-11-01	Trout	Denmark	C2b
153	KU728258.1	genotype: Ia	1994-11-16	Trout	Denmark	C2b
154	KU728259.1	genotype: Ia	1994-11-28	Trout	Denmark	C2b
155	KU728260.1	genotype: Ia	1994-12-07	Trout	Denmark	C2b
156	KU728261.1	genotype: Ia	1995-02-22	Trout	Denmark	C2b
157	KU728262.1	genotype: Ia	1995-02-22	Trout	Denmark	C2b
158	JQ361160.1	genotype: Ia	2003-03-17	Trout	Denmark	C2b
159	JF681318.1	genotype: Ia	2007	Trout	Denmark	C2b
160	JF681353.1	genotype: Ia	2008	Trout	Denmark	C2b
161	MN038344.1		2000	Trout	Denmark	C2b
162	LN876853.1	genotype: Ia	2000	Trout	Denmark	C2b
163	LN876854.1	genotype: Ia	2000	Trout	Denmark	C2b
164	LN876855.1	genotype: Ia	2001	Trout	Denmark	C2b
165	LN876856.1	genotype: Ia	2001	Trout	Denmark	C2b
166	LN876857.1	genotype: Ia	2001	Trout	Denmark	C2b
167	LN876858.1	genotype: Ia	2001	Trout	Denmark	C2b
168	LN876859.1	genotype: Ia	2001	Trout	Denmark	C2b
169	LN876860.1	genotype: Ia	2001	Trout	Denmark	C2b
170	LN876861.1	genotype: Ia	2001	Trout	Denmark	C2b
171	LN876862.1	genotype: Ia	2001	Trout	Denmark	C2b
172	LN876863.1	genotype: Ia	2001	Trout	Denmark	C2b
173	LN876864.1	genotype: Ia	2001	Trout	Denmark	C2b
174	LN876865.1	genotype: Ia	2001	Trout	Denmark	C2b
175	LN876866.1	genotype: Ia	2001	Trout	Denmark	C2b
176	LN876867.1	genotype: Ia	2001	Trout	Denmark	C2b
177	LN876868.1	genotype: Ia	2001	Trout	Denmark	C2b
178	LN876869.1	genotype: Ia	2001	Trout	Denmark	C2b
179	LN876870.1	genotype: Ia	2001	Trout	Denmark	C2b
180	LN876871.1	genotype: Ia	2001	Trout	Denmark	C2b
181	LN876872.1	genotype: Ia	2002	Trout	Denmark	C2b
182	LN876873.1	genotype: Ia	2002	Trout	Denmark	C2b
183	LN876874.1	genotype: Ia	2002	Trout	Denmark	C2b
184	LN876875.1	genotype: Ia	2002	Trout	Denmark	C2b
185	LN876876.1	genotype: Ia	2002	Trout	Denmark	C2b
186	LN876877.1	genotype: Ia	2002	Trout	Denmark	C2b
187	LN876878.1	genotype: Ia	2002	Trout	Denmark	C2b
188	LN876879.1	genotype: Ia	2002	Trout	Denmark	C2b
189	LN876880.1	genotype: Ia	2002	Trout	Denmark	C2b
190	LN876882.1	genotype: Ia	2002	Trout	Denmark	C2b
191	LN876883.1	genotype: Ia	2002	Trout	Denmark	C2b
192	LN876884.1	genotype: Ia	2002	Trout	Denmark	C2b
193	LN876886.1	genotype: Ia	2002	Trout	Denmark	C2b
194	LN876887.1	genotype: Ia	2002	Trout	Denmark	C2b
195	LN876889.1	genotype: Ia	2002	Trout	Denmark	C2b
196	LN876890.1	genotype: Ia	2002	Trout	Denmark	C2b
197	LN876891.1	genotype: Ia	2002	Trout	Denmark	C2b
198	LN876892.1	genotype: Ia	2002	Trout	Denmark	C2b
199	LN876893.1	genotype: Ia	2002	Trout	Denmark	C2b
200	LN876902.1	genotype: Ia	2003	Trout	Denmark	C2b
201	LN876903.1	genotype: Ia	2003	Trout	Denmark	C2b
202	LN876904.1	genotype: Ia	2003	Trout	Denmark	C2b
203	LN876905.1	genotype: Ia	2003	Trout	Denmark	C2b
204	LN876906.1	genotype: Ia	2003	Trout	Denmark	C2b
205	LN876907.1	genotype: Ia	2003	Trout	Denmark	C2b
206	LN876908.1	genotype: Ia	2003	Trout	Denmark	C2b
207	LN876909.1	genotype: Ia	2003	Trout	Denmark	C2b
208	LN876910.1	genotype: Ia	2003	Trout	Denmark	C2b
209	LN876911.1	genotype: Ia	2003	Trout	Denmark	C2b
210	LN876916.1	genotype: Ia	2003	Trout	Denmark	C2b
211	LN876921.1	genotype: Ia	2003	Trout	Denmark	C2b
212	LN876917.1	genotype: Ia	2003	Trout	Denmark	C2b
213	LN876919.1	genotype: Ia	2003	Trout	Denmark	C2b
214	LN876920.1	genotype: Ia	2003	Trout	Denmark	C2b
215	LN876922.1	genotype: Ia	2003	Trout	Denmark	C2b
216	LN876923.1	genotype: Ia	2003	Trout	Denmark	C2b
217	LN876924.1	genotype: Ia	2003	Trout	Denmark	C2b
218	LN876925.1	genotype: Ia	2003	Trout	Denmark	C2b
219	LN876926.1	genotype: Ia	2003	Trout	Denmark	C2b
220	JF681347.1	genotype: Ia	2004	Trout	Denmark	C2b
221	JF681342.1	genotype: Ia	2004	Trout	Denmark	C2b
222	JF681341.1	genotype: Ia	2004	Trout	Denmark	C2b
223	JF681303.1	genotype: Ia	2004	Trout	Denmark	C2b
224	JF681343.1	genotype: Ia	2004	Trout	Denmark	C2b
225	JF681314.1	genotype: Ia	2004	Trout	Denmark	C2b
226	JF681334.1	genotype: Ia	2004	Trout	Denmark	C2b
227	JF681320.1	genotype: Ia	2004	Trout	Denmark	C2b
228	JF681302.1	genotype: Ia	2004	Trout	Denmark	C2b
229	JF681340.1	genotype: Ia	2004	Trout	Denmark	C2b
230	JF681305.1	genotype: Ia	2004	Trout	Denmark	C2b
231	JF681307.1	genotype: Ia	2004	Trout	Denmark	C2b
232	JF681349.1	genotype: Ia	2004	Trout	Denmark	C2b
233	JF681304.1	genotype: Ia	2004	Trout	Denmark	C2b
234	JF681319.1	genotype: Ia	2004	Trout	Denmark	C2b
235	JF681348.1	genotype: Ia	2004	Trout	Denmark	C2b
236	JF681338.1	genotype: Ia	2004	Trout	Denmark	C2b
237	JF681306.1	genotype: Ia	2004	Trout	Denmark	C2b
238	JF681308.1	genotype: Ia	2005	Trout	Denmark	C2b
239	JF681345.1	genotype: Ia	2005	Trout	Denmark	C2b
240	JF681328.1	genotype: Ia	2005	Trout	Denmark	C2b
241	JF681333.1	genotype: Ia	2005	Trout	Denmark	C2b
242	JF681354.1	genotype: Ia	2005	Trout	Denmark	C2b
243	JF681327.1	genotype: Ia	2005	Trout	Denmark	C2b
244	JF681326.1	genotype: Ia	2005	Trout	Denmark	C2b
245	JF681331.1	genotype: Ia	2005	Trout	Denmark	C2b
246	JF681330.1	genotype: Ia	2005	Trout	Denmark	C2b
247	JF681332.1	genotype: Ia	2005	Trout	Denmark	C2b
248	JF681339.1	genotype: Ia	2005	Trout	Denmark	C2b
249	JF681346.1	genotype: Ia	2005	Trout	Denmark	C2b
250	JF681310.1	genotype: Ia	2006	Trout	Denmark	C2b
251	JF681329.1	genotype: Ia	2006	Trout	Denmark	C2b
252	JF681309.1	genotype: Ia	2006	Trout	Denmark	C2b
253	JF681312.1	genotype: Ia	2006	Trout	Denmark	C2b
254	JF681311.1	genotype: Ia	2006	Trout	Denmark	C2b
255	JF681313.1	genotype: Ia	2006	Trout	Denmark	C2b
256	JF681321.1	genotype: Ia	2007	Trout	Denmark	C2b
257	JF681315.1	genotype: Ia	2007	Trout	Denmark	C2b
258	JF681355.1	genotype: Ia	2007	Trout	Denmark	C2b
259	JF681356.1	genotype: Ia	2007	Trout	Denmark	C2b
260	JF681335.1	genotype: Ia	2007	Trout	Denmark	C2b
261	JF681322.1	genotype: Ia	2007	Trout	Denmark	C2b
262	JF681344.1	genotype: Ia	2007	Trout	Denmark	C2b
263	JF681316.1	genotype: Ia	2007	Trout	Denmark	C2b
264	JF681350.1	genotype: Ia	2007	Trout	Denmark	C2b
265	JF681351.1	genotype: Ia	2007	Trout	Denmark	C2b
266	JF681317.1	genotype: Ia	2007	Trout	Denmark	C2b
267	JF681337.1	genotype: Ia	2007	Trout	Denmark	C2b
268	JF681336.1	genotype: Ia	2008	Trout	Denmark	C2b
269	JF681325.1	genotype: Ia	2008	Trout	Denmark	C2b
270	JF681323.1	genotype: Ia	2008	Trout	Denmark	C2b
271	JF681324.1	genotype: Ia	2008	Trout	Denmark	C2b
272	JF681352.1	genotype: Ia	2009	Trout	Denmark	C2b
273	LN876797.1	genotype: Ia	1986	Trout	Denmark	C2b
274	LN876801.1	genotype: Ia	1987	Trout	Denmark	C2b
275	LN876803.1	genotype: Ia	1987	Trout	Denmark	C2b
276	MN038338.1		1991	Trout	Denmark	C2b
277	KU728222.1	genotype: Ia	1992-04-14	Trout	Denmark	C2b
278	KU728224.1	genotype: Ia	1992-05-05	Trout	Denmark	C2b
279	KU728225.1	genotype: Ia	1992-05-25	Trout	Denmark	C2b
280	KU728226.1	genotype: Ia	1992-06-16	Trout	Denmark	C2b
281	KU728230.1	genotype: Ia	1993-01-27	Trout	Denmark	C2b
282	KU728232.1	genotype: Ia	1993-03-04	Trout	Denmark	C2b
283	KU728236.1	genotype: Ia	1993-04-13	Trout	Denmark	C2b
284	KU736796.1	genotype: Ia	1993-04-14	Trout	Denmark	C2b
285	KU736797.1	genotype: Ia	1993-04-24	Trout	Denmark	C2b
286	KU736798.1	genotype: Ia	1993-04-27	Trout	Denmark	C2b
287	KU736799.1	genotype: Ia	1993-04-28	Trout	Denmark	C2b
288	KU736801.1	genotype: Ia	1993-04-29	Trout	Denmark	C2b
289	KU736802.1	genotype: Ia	1993-04-29	Trout	Denmark	C2b
290	KU736803.1	genotype: Ia	1993-04-29	Trout	Denmark	C2b
291	KU736804.1	genotype: Ia	1993-05-04	Trout	Denmark	C2b
292	KU736805.1	genotype: Ia	1993-05-14	Trout	Denmark	C2b
293	KU736806.1	genotype: Ia	1993-06-04	Trout	Denmark	C2b
294	KU736807.1	genotype: Ia	1993-06-07	Trout	Denmark	C2b
295	KU736808.1	genotype: Ia	1993-07-26	Trout	Denmark	C2b
296	KU736809.1	genotype: Ia	1993-08-16	Trout	Denmark	C2b
297	KU736810.1	genotype: Ia	1993-08-17	Trout	Denmark	C2b
298	KU736811.1	genotype: Ia	1993-08-20	Trout	Denmark	C2b
299	KU736814.1	genotype: Ia	1993-10-12	Trout	Denmark	C2b
300	KU728218.1	genotype: Ia	1993-12-09	Trout	Denmark	C2b
301	KU736815.1	genotype: Ia	1993-12-14	Trout	Denmark	C2b
302	KU736816.1	genotype: Ia	1994-01-05	Trout	Denmark	C2b
303	KU736817.1	genotype: Ia	1994-01-05	Trout	Denmark	C2b
304	KU736818.1	genotype: Ia	1994-01-05	Trout	Denmark	C2b
305	LN876805.1	genotype: Ia	1995	Trout	Denmark	C2b
306	LN876806.1	genotype: Ia	1995	Trout	Denmark	C2b
307	LN876807.1	genotype: Ia	1995	Trout	Denmark	C2b
308	LN876809.1	genotype: Ia	1995	Trout	Denmark	C2b
309	LN876810.1	genotype: Ia	1995	Trout	Denmark	C2b
310	LN876811.1	genotype: Ia	1995	Trout	Denmark	C2b
311	LN876812.1	genotype: Ia	1995	Trout	Denmark	C2b
312	LN876814.1	genotype: Ia	1995	Trout	Denmark	C2b
313	LN876815.1	genotype: Ia	1995	Trout	Denmark	C2b
314	MN038339.1		1995	Trout	Denmark	C2b
315	LN876816.1	genotype: Ia	1995	Trout	Denmark	C2b
316	LN876817.1	genotype: Ia	1995	Trout	Denmark	C2b
317	LN876818.1	genotype: Ia	1995	Trout	Denmark	C2b
318	LN876819.1	genotype: Ia	1995	Trout	Denmark	C2b
319	LN876820.1	genotype: Ia	1995	Trout	Denmark	C2b
320	LN876821.1	genotype: Ia	1995	Trout	Denmark	C2b
321	LN876822.1	genotype: Ia	1995	Trout	Denmark	C2b
322	LN876823.1	genotype: Ia	1995	Trout	Denmark	C2b
323	LN876824.1	genotype: Ia	1995	Trout	Denmark	C2b
324	LN876825.1	genotype: Ia	1995	Trout	Denmark	C2b
325	LN876826.1	genotype: Ia	1995	Trout	Denmark	C2b
326	LN876827.1	genotype: Ia	1995	Trout	Denmark	C2b
327	LN876828.1	genotype: Ia	1995	Trout	Denmark	C2b
328	LN876829.1	genotype: Ia	1996	Trout	Denmark	C2b
329	LN876830.1	genotype: Ia	1996	Trout	Denmark	C2b
330	LN876831.1	genotype: Ia	1996	Trout	Denmark	C2b
331	LN876832.1	genotype: Ia	1996	Trout	Denmark	C2b
332	LN876837.1	genotype: Ia	1996	Trout	Denmark	C2b
333	LN876839.1	genotype: Ia	1997	Trout	Denmark	C2b
334	LN876840.1	genotype: Ia	1997	Trout	Denmark	C2b
335	LN876842.1	genotype: Ia	1998	Trout	Denmark	C2b
336	LN876844.1	genotype: Ia	1998	Trout	Denmark	C2b
337	LN876845.1	genotype: Ia	1998	Trout	Denmark	C2b
338	LN876849.1	genotype: Ia	1999	Trout	Denmark	C2b
339	LN876850.1	genotype: Ia	1999	Trout	Denmark	C2b
340	LN876851.1	genotype: Ia	1999	Trout	Denmark	C2b
341	LN876852.1	genotype: Ia	1999	Trout	Denmark	C2b
342	LN876895.1	genotype: Ia	2003	Trout	Denmark	C2b
343	LN876896.1	genotype: Ia	2003	Trout	Denmark	C2b
344	LN876897.1	genotype: Ia	2003	Trout	Denmark	C2b
345	LN876898.1	genotype: Ia	2003	Trout	Denmark	C2b
346	LN876899.1	genotype: Ia	2003	Trout	Denmark	C2b
347	LN876900.1	genotype: Ia	2003	Trout	Denmark	C2b
348	LN876894.1	genotype: Ia	2003	Trout	Denmark	C2b
349	LN876918.1	genotype: Ia	2003	Trout	Denmark	C2b
350	LN876901.1	genotype: Ia	2003	Trout	Denmark	C2b
351	LN876813.1	genotype: Ia	1995	Trout	Denmark	C2b
352	LN876944.1	genotype: Ia	2005	Trout	Germany	C2b
353	LN876945.1	genotype: Ia	2005	Trout	Germany	C2b
354	LN876946.1	genotype: Ia	2005	Trout	Germany	C2b
355	LN876984.1	genotype: Ia	2009	Trout	Germany	C2b
356	LN876985.1	genotype: Ia	2009	Trout	Germany	C2b
357	LN877019.1	genotype: Ia	2010	Trout	Germany	C2b
358	LN877045.1	genotype: Ia	2011	Trout	Germany	C2b
359	LN876961.1	genotype: Ia	2008	Trout	Germany	C2b
360	KU878169.1	genotype: Ia	1992-10-27	Trout	Italy	C2b
361	MN856665.1	genotype: Ia	2016-10-01	Fish	France	C3a
362	MN729315.1	genotype: Ia	2015	Trout	France	C3a
363	MN729316.1	genotype: Ia	2016	Trout	France	C3a
364	LN877181.1	genotype: Ia	2012	Trout	Switzerland	C3a
365	LN877185.1	genotype: Ia	2014	Trout	Switzerland	C3a
366	LN877177.1	genotype: Ia	2010	Trout	Switzerland	C3a
367	LN877174.1	genotype: Ia	2010	Trout	Switzerland	C3a
368	LN877178.1	genotype: Ia	2010	Trout	Switzerland	C3a
369	LN877176.1	genotype: Ia	2010	Trout	Switzerland	C3a
370	LN877175.1	genotype: Ia	2010	Trout	Switzerland	C3a
371	LN876950.1	genotype: Ia	2008	Trout	Germany	C3a
372	LN876948.1	genotype: Ia	2007	Trout	Germany	C3a
373	LN877139.1	genotype: Ia	2004	Fish	France	C3a
374	LN877141.1	genotype: Ia	2005	Trout	France	C3a
375	LN877140.1	genotype: Ia	2005	Trout	France	C3a
376	MN729314.1	genotype: Ia	2014	Trout	France	C3a
377	MN729317.1	genotype: Ia	2016	Fish	France	C3a
378	LN876943.1	genotype: Ia	2003	Trout	Germany	C3a
379	LN877092.1	genotype: Ia	2013	Trout	Germany	C3a
380	LN877211.1	genotype: Ia	2015	Trout	Czech Republic	C3a
381	LN876947.1	genotype: Ia	2006	Trout	Germany	C3a
382	LN877106.1	genotype: Ia	2014	Trout	Germany	C3a
383	LN877094.1	genotype: Ia	2013	Trout	Germany	C3a
384	LN877107.1	genotype: Ia	2014	Trout	Germany	C3a
385	LN877136.1	genotype: Ia	2015	Trout	Germany	C3a
386	LN877108.1	genotype: Ia	2014	Trout	Germany	C3a
387	LN877109.1	genotype: Ia	2014	Trout	Germany	C3a
388	LN877110.1	genotype: Ia	2014	Trout	Germany	C3a
389	LN877111.1	genotype: Ia	2014	Trout	Germany	C3a
390	LN877097.1	genotype: Ia	2013	Trout	Germany	C3a
391	LN877112.1	genotype: Ia	2014	Trout	Germany	C3a
392	LN876955.1	genotype: Ia	2008	Trout	Germany	C3a
393	LN877113.1	genotype: Ia	2014	Trout	Germany	C3a
394	LN876956.1	genotype: Ia	2008	Trout	Germany	C3a
395	LN877068.1	genotype: Ia	2012	Trout	Germany	C3a
396	LN877099.1	genotype: Ia	2013	Trout	Germany	C3a
397	LN876957.1	genotype: Ia	2008	Trout	Germany	C3a
398	LN877100.1	genotype: Ia	2013	Trout	Germany	C3a
399	LN877101.1	genotype: Ia	2013	Trout	Germany	C3a
400	LN877148.1	genotype: Ia	2013	Trout	Austria	C3a
401	LN877075.1	genotype: Ia	2012	Trout	Germany	C3a
402	LN877076.1	genotype: Ia	2012	Trout	Germany	C3a
403	LN877054.1	genotype: Ia	2011	Trout	Germany	C3a
404	LN877077.1	genotype: Ia	2012	Trout	Germany	C3a
405	LN877078.1	genotype: Ia	2012	Trout	Germany	C3a
406	LN877028.1	genotype: Ia	2010	Trout	Germany	C3a
407	LN877079.1	genotype: Ia	2012	Trout	Germany	C3a
408	LN877029.1	genotype: Ia	2010	Trout	Germany	C3a
409	LN877080.1	genotype: Ia	2012	Trout	Germany	C3a
410	LN877030.1	genotype: Ia	2010	Trout	Germany	C3a
411	LN877081.1	genotype: Ia	2012	Trout	Germany	C3a
412	LN877031.1	genotype: Ia	2010	Trout	Germany	C3a
413	LN877032.1	genotype: Ia	2010	Trout	Germany	C3a
414	LN877086.1	genotype: Ia	2012	Trout	Germany	C3a
415	LN877087.1	genotype: Ia	2012	Trout	Germany	C3a
416	LN877114.1	genotype: Ia	2014	Trout	Germany	C3a
417	LN877115.1	genotype: Ia	2014	Trout	Germany	C3a
418	LN877116.1	genotype: Ia	2014	Trout	Germany	C3a
419	LN877010.1	genotype: Ia	2009	Trout	Germany	C3a
420	LN877117.1	genotype: Ia	2014	Trout	Germany	C3a
421	LN877121.1	genotype: Ia	2014	Trout	Germany	C3a
422	LN877122.1	genotype: Ia	2014	Trout	Germany	C3a
423	LN877123.1	genotype: Ia	2014	Trout	Germany	C3a
424	LN877124.1	genotype: Ia	2014	Trout	Germany	C3a
425	LN877125.1	genotype: Ia	2014	Trout	Germany	C3a
426	LN877126.1	genotype: Ia	2014	Trout	Germany	C3a
427	LN877129.1	genotype: Ia	2014	Trout	Germany	C3a
428	LN877130.1	genotype: Ia	2014	Trout	Germany	C3a
429	LN877131.1	genotype: Ia	2014	Trout	Germany	C3a
430	LN877132.1	genotype: Ia	2014	Trout	Germany	C3a
431	LN877134.1	genotype: Ia	2014	Trout	Germany	C3a
432	KU878272.1	genotype: Ia	2013-06-10	Trout	Italy	C3a
433	LN877205.1	genotype: Ia	2011	Trout	Italy	C3a
434	KU878267.1	genotype: Ia	2011-04-05	Trout	Italy	C3a
435	KU878271.1	genotype: Ia	2012-02-29	Trout	Italy	C3a
436	KU878172.1	genotype: Ia	1993-02-03	Trout	Italy	C3a
437	KU878257.1	genotype: Ia	2010-08-03	Trout	Italy	C3a
438	MK829684.1		2015-02-03	Trout	Italy	C3a
439	MK829685.1		2015-02-10	Trout	Italy	C3a
440	MK829686.1		2015-02-24	Trout	Italy	C3a
441	KU878265.1	genotype: Ia	2011-04-05	Trout	Italy	C3a
442	KU878266.1	genotype: Ia	2011-04-05	Trout	Italy	C3a
443	KU878269.1	genotype: Ia	2012-01-19	Trout	Italy	C3a
444	KU878218.1	genotype: Ia	2004-08-20	Trout	Italy	C3a*
445	MK829681.1		2004-08-20	Trout	Italy	g*
446	KU878202.1	genotype: Ia	2002-12-30	Trout	Italy	C3a
447	MK829679.1		2002-12-30	Trout	Italy	C3a
448	KU878185.1	genotype: Ia	1996-12-31	Trout	Italy	C3a
449	KU878175.1	genotype: Ia	1995-02-23	Trout	Italy	C3a
450	KU728220.1	genotype: Ia	2002-09-16	Trout	Denmark	C3b
451	KU728221.1	genotype: Ia	2003-06-19	Trout	Denmark	C3b
452	GQ292534.1	genotype: Ia	2007-11-11	Trout	Slovenia	C3b
453	LN877158.1	genotype: Ia	2002	Trout	Switzerland	C3b
454	LN877169.1	genotype: Ia	2009	Trout	Switzerland	C3b
455	LN877179.1	genotype: Ia	2010	Trout	Switzerland	C3b
456	LN877167.1	genotype: Ia	2008	Trout	Switzerland	C3b
457	LN877163.1	genotype: Ia	2008	Trout	Switzerland	C3b
458	LN877172.1	genotype: Ia	2010	Trout	Switzerland	C3b
459	LN877170.1	genotype: Ia	2009	Trout	Switzerland	C3b
460	LN877168.1	genotype: Ia	2009	Trout	Switzerland	C3b
461	LN877151.1	genotype: Ia	2000	Trout	Switzerland	C3b
462	LN877180.1	genotype: Ia	2012	Trout	Switzerland	C3b
463	LN877156.1	genotype: Ia	2001	Trout	Switzerland	C3b
464	LN877161.1	genotype: Ia	2006	Trout	Switzerland	C3b
465	LN877171.1	genotype: Ia	2010	Trout	Switzerland	C3b
466	LN877159.1	genotype: Ia	2003	Trout	Switzerland	C3b
467	LN877162.1	genotype: Ia	2007	Trout	Switzerland	C3b
468	LN877154.1	genotype: Ia	2001	Trout	Switzerland	C3b
469	LN877153.1	genotype: Ia	2000	Trout	Switzerland	C3b
470	LN877166.1	genotype: Ia	2008	Trout	Switzerland	C3b
471	LN877165.1	genotype: Ia	2008	Trout	Switzerland	C3b
472	LN877182.1	genotype: Ia	2012	Trout	Switzerland	C3b
473	LN877183.1	genotype: Ia	2012	Trout	Switzerland	C3b
474	LN877184.1	genotype: Ia	2012	Trout	Switzerland	C3b
475	LN877173.1	genotype: Ia	2010	Trout	Switzerland	C3b
476	LN877164.1	genotype: Ia	2008	Trout	Switzerland	C3b
477	LN877152.1	genotype: Ia	2000	Fish	Switzerland	C3b
478	LN877160.1	genotype: Ia	2004	Trout	Switzerland	C3b
479	LN877150.1	genotype: Ia	2000	Trout	Switzerland	C3b
480	LN877157.1	genotype: Ia	2001	Trout	Switzerland	C3b
481	LN877155.1	genotype: Ia	2001	Trout	Switzerland	C3b
482	LN876881.1	genotype: Ia	2002	Trout	Denmark	C3b
483	LN876885.1	genotype: Ia	2002	Trout	Denmark	C3b
484	LN876912.1	genotype: Ia	2003	Trout	Denmark	C3b
485	LN876913.1	genotype: Ia	2003	Trout	Denmark	C3b
486	LN876914.1	genotype: Ia	2003	Trout	Denmark	C3b
487	LN876915.1	genotype: Ia	2003	Trout	Denmark	C3b
488	JF681357.1	genotype: Ia	2004	Trout	Denmark	C3b
489	JF681359.1	genotype: Ia	2008	Trout	Denmark	C3b
490	JF681358.1	genotype: Ia	2008	Trout	Denmark	C3b
491	KU728223.1	genotype: Ia	1992-04-27	Trout	Denmark	C3b
492	LN877143.1	genotype: Ia	2007	Trout	France	C3b
493	LN877142.1	genotype: Ia	2007	Trout	France	C3b
494	LN877144.1	genotype: Ia	2008	Trout	France	C3b
495	LN877146.1	genotype: Ia	2011	Trout	France	C3b
496	LN877138.1	genotype: Ia	2003	Fish	France	C3b
497	KP866926.1	genotype: Ia	2014-02-04	Trout	Iran	C3b
498	KP866928.1	genotype: Ia	2014-01-07	Trout	Iran	C3b
499	KP866927.1	genotype: Ia	2014-02-02	Trout	Iran	C3b
500	KP861241.1	genotype: Ia	2014-02-02	Trout	Iran	C3b
501	MG753786.2		2015-04-17	Trout	Iran	C3b
502	MN856666.1	genotype: Ia	2003	Fish	France	C3b
503	LN877210.1	genotype: Ia	2011	Trout	Netherlands	C3b
504	LN876981.1	genotype: Ia	2009	Trout	Germany	C3b
505	LN877013.1	genotype: Ia	2010	Trout	Germany	C3b
506	LN877038.1	genotype: Ia	2011	Trout	Germany	C3b
507	LN876949.1	genotype: Ia	2007	Trout	Germany	C3b
508	LN876951.1	genotype: Ia	2008	Trout	Germany	C3b
509	LN876982.1	genotype: Ia	2009	Trout	Germany	C3b
510	LN877014.1	genotype: Ia	2010	Trout	Germany	C3b
511	LN877039.1	genotype: Ia	2011	Trout	Germany	C3b
512	LN877062.1	genotype: Ia	2012	Trout	Germany	C3b
513	LN877135.1	genotype: Ia	2015	Trout	Germany	C3b
514	LN876952.1	genotype: Ia	2008	Trout	Germany	C3b
515	LN876983.1	genotype: Ia	2009	Trout	Germany	C3b
516	LN877015.1	genotype: Ia	2010	Trout	Germany	C3b
517	LN877040.1	genotype: Ia	2011	Trout	Germany	C3b
518	LN877063.1	genotype: Ia	2012	Trout	Germany	C3b
519	LN876953.1	genotype: Ia	2008	Trout	Germany	C3b
520	LN877016.1	genotype: Ia	2010	Trout	Germany	C3b
521	LN877041.1	genotype: Ia	2011	Trout	Germany	C3b
522	LN877064.1	genotype: Ia	2012	Trout	Germany	C3b
523	LN876954.1	genotype: Ia	2008	Trout	Germany	C3b
524	LN877017.1	genotype: Ia	2010	Trout	Germany	C3b
525	LN877042.1	genotype: Ia	2011	Trout	Germany	C3b
526	LN877065.1	genotype: Ia	2012	Trout	Germany	C3b
527	LN876986.1	genotype: Ia	2009	Trout	Germany	C3b
528	LN877018.1	genotype: Ia	2010	Trout	Germany	C3b
529	LN877043.1	genotype: Ia	2011	Trout	Germany	C3b
530	LN877066.1	genotype: Ia	2012	Trout	Germany	C3b
531	LN877044.1	genotype: Ia	2011	Trout	Germany	C3b
532	LN877067.1	genotype: Ia	2012	Trout	Germany	C3b
533	LN876987.1	genotype: Ia	2009	Trout	Germany	C3b
534	LN877020.1	genotype: Ia	2010	Trout	Germany	C3b
535	LN876988.1	genotype: Ia	2009	Trout	Germany	C3b
536	LN877021.1	genotype: Ia	2010	Trout	Germany	C3b
537	LN877046.1	genotype: Ia	2011	Trout	Germany	C3b
538	LN876989.1	genotype: Ia	2009	Trout	Germany	C3b
539	LN877047.1	genotype: Ia	2011	Trout	Germany	C3b
540	LN876990.1	genotype: Ia	2009	Trout	Germany	C3b
541	LN877023.1	genotype: Ia	2010	Trout	Germany	C3b
542	LN877069.1	genotype: Ia	2012	Trout	Germany	C3b
543	LN876958.1	genotype: Ia	2007	Trout	Germany	C3b
544	LN876991.1	genotype: Ia	2009	Trout	Germany	C3b
545	LN877024.1	genotype: Ia	2010	Trout	Germany	C3b
546	LN877070.1	genotype: Ia	2012	Trout	Germany	C3b
547	LN876959.1	genotype: Ia	2008	Trout	Germany	C3b
548	LN876992.1	genotype: Ia	2009	Trout	Germany	C3b
549	LN877025.1	genotype: Ia	2010	Trout	Germany	C3b
550	LN877071.1	genotype: Ia	2012	Trout	Germany	C3b
551	LN877102.1	genotype: Ia	2013	Trout	Germany	C3b
552	LN876960.1	genotype: Ia	2008	Trout	Germany	C3b
553	LN876993.1	genotype: Ia	2009	Trout	Germany	C3b
554	LN877026.1	genotype: Ia	2010	Trout	Germany	C3b
555	LN877051.1	genotype: Ia	2011	Trout	Germany	C3b
556	LN877103.1	genotype: Ia	2013	Trout	Germany	C3b
557	LN876994.1	genotype: Ia	2009	Trout	Germany	C3b
558	LN876962.1	genotype: Ia	2008	Trout	Germany	C3b
559	LN876995.1	genotype: Ia	2009	Trout	Germany	C3b
560	LN877104.1	genotype: Ia	2013	Fish	Germany	C3b
561	LN876963.1	genotype: Ia	2008	Trout	Germany	C3b
562	LN876996.1	genotype: Ia	2009	Trout	Germany	C3b
563	LN877052.1	genotype: Ia	2011	Trout	Germany	C3b
564	LN876964.1	genotype: Ia	2008	Trout	Germany	C3b
565	LN876997.1	genotype: Ia	2009	Trout	Germany	C3b
566	LN877053.1	genotype: Ia	2011	Trout	Germany	C3b
567	LN876965.1	genotype: Ia	2008	Trout	Germany	C3b
568	LN877027.1	genotype: Ia	2010	Trout	Germany	C3b
569	LN876998.1	genotype: Ia	2009	Trout	Germany	C3b
570	LN876966.1	genotype: Ia	2008	Trout	Germany	C3b
571	LN876999.1	genotype: Ia	2009	Trout	Germany	C3b
572	LN877000.1	genotype: Ia	2009	Trout	Germany	C3b
573	LN877033.1	genotype: Ia	2010	Trout	Germany	C3b
574	LN877001.1	genotype: Ia	2009	Trout	Germany	C3b
575	LN877034.1	genotype: Ia	2010	Trout	Germany	C3b
576	LN877085.1	genotype: Ia	2012	Trout	Germany	C3b
577	LN876970.1	genotype: Ia	2008	Fish	Germany	C3b
578	LN877002.1	genotype: Ia	2009	Trout	Germany	C3b
579	LN876971.1	genotype: Ia	2008	Trout	Germany	C3b
580	LN876972.1	genotype: Ia	2008	Trout	Germany	C3b
581	LN877003.1	genotype: Ia	2009	Trout	Germany	C3b
582	LN877035.1	genotype: Ia	2010	Trout	Germany	C3b
583	LN876973.1	genotype: Ia	2008	Trout	Germany	C3b
584	LN877004.1	genotype: Ia	2009	Fish	Germany	C3b
585	LN877036.1	genotype: Ia	2010	Fish	Germany	C3b
586	LN876974.1	genotype: Ia	2008	Trout	Germany	C3b
587	LN877005.1	genotype: Ia	2009	Trout	Germany	C3b
588	LN877037.1	genotype: Ia	2010	Trout	Germany	C3b
589	LN877006.1	genotype: Ia	2009	Trout	Germany	C3b
590	LN877091.1	genotype: Ia	2012	Trout	Germany	C3b
591	LN877007.1	genotype: Ia	2009	Trout	Germany	C3b
592	LN876975.1	genotype: Ia	2008	Trout	Germany	C3b
593	LN877008.1	genotype: Ia	2009	Trout	Germany	C3b
594	LN876976.1	genotype: Ia	2008	Trout	Germany	C3b
595	LN877009.1	genotype: Ia	2009	Trout	Germany	C3b
596	LN876977.1	genotype: Ia	2008	Trout	Germany	C3b
597	LN876978.1	genotype: Ia	2008	Trout	Germany	C3b
598	LN876979.1	genotype: Ia	2008	Trout	Germany	C3b
599	LN877118.1	genotype: Ia	2014	Trout	Germany	C3b
600	LN877012.1	genotype: Ia	2009	Trout	Germany	C3b
601	LN877119.1	genotype: Ia	2014	Trout	Germany	C3b
602	LN877127.1	genotype: Ia	2014	Trout	Germany	C3b
603	LN877128.1	genotype: Ia	2014	Trout	Germany	C3b
604	LN877133.1	genotype: Ia	2014	Trout	Germany	C3b
605	LN877195.1	genotype: Ia	2003	Fish	Italy	C3b
606	KU878193.1	genotype: Ia	1999-04-27	Fish	Italy	C3b
607	LN877204.1	genotype: Ia	2011	Trout	Italy	C3b
608	KU878249.1	genotype: Ia	2009-04-14	Trout	Italy	C3b
609	KU878216.1	genotype: Ia	2004-05-03	Trout	Italy	C3b
610	KU878233.1	genotype: Ia	2005-10-18	Trout	Italy	C3b
611	LN877198.1	genotype: Ia	2005	Trout	Italy	C3b
612	KU878223.1	genotype: Ia	2005-04-05	Trout	Italy	C3b
613	KU878197.1	genotype: Ia	2001-04-19	Trout	Italy	C3b
614	MK829678.1		2000-06-20	Trout	Italy	C3b
615	KU878196.1	genotype: Ia	2000-06-20	Trout	Italy	C3b
616	KU878188.1	genotype: Ia	1997-03-25	Trout	Italy	C3b
617	LN877189.1	genotype: Ia	1997	Trout	Italy	C3b
618	MK829675.1		1999-03-31	Trout	Italy	C3b
619	KU878192.1	genotype: Ia	1999-03-31	Trout	Italy	C3b
620	KU878217.1	genotype: Ia	2004-08-13	Trout	Italy	C3b
621	LN877187.1	genotype: Ia	1995	Trout	Italy	C3b
622	KU878270.1	genotype: Ia	2012-02-21	Trout	Italy	C3b
623	KU878166.1	genotype: Ia	1991-02-25	Trout	Italy	C3b
624	KU878268.1	genotype: Ia	2011-04-12	Trout	Italy	C3b
625	KU878254.1	genotype: Ia	2010-04-06	Trout	Italy	C3b
626	KU878255.1	genotype: Ia	2010-04-12	Trout	Italy	C3b
627	KU878173.1	genotype: Ia	1994-03-16	Trout	Italy	C3b
628	KU878224.1	genotype: Ia	2005-04-05	Trout	Italy	C3b
629	LN877201.1	genotype: Ia	2008	Trout	Italy	C3b
630	KU878248.1	genotype: Ia	2008-04-24	Trout	Italy	C3b
631	LN877199.1	genotype: Ia	2006	Trout	Italy	C3b
632	KU878240.1	genotype: Ia	2006-05-17	Trout	Italy	C3b
633	KU878243.1	genotype: Ia	2007-02-19	Trout	Italy	C3b
634	KU878261.1	genotype: Ia	2011-02-01	Trout	Italy	C3b
635	KU878171.1	genotype: Ia	1993-01-27	Trout	Italy	C3b
636	LN877203.1	genotype: Ia	2010	Trout	Italy	C3b
637	KU878256.1	genotype: Ia	2010-05-18	Trout	Italy	C3b
638	KU878167.1	genotype: Ia	1991-03-15	Trout	Italy	C3b
639	KU878262.1	genotype: Ia	2011-02-08	Trout	Italy	C3b
640	MK829683.1		2011-02-08	Trout	Italy	C3b
641	KU878230.1	genotype: Ia	2005-05-31	Trout	Italy	C3b
642	KU878219.1	genotype: Ia	2004-11-09	Trout	Italy	C3b
643	KU878258.1	genotype: Ia	2010-09-29	Trout	Italy	C3b
644	KU878201.1	genotype: Ia	2002-11-19	Trout	Italy	C3b
645	LN877192.1	genotype: Ia	2002	Trout	Italy	C3b
646	MK829680.1		2004-11-23	Trout	Italy	C3b
647	KU878220.1	genotype: Ia	2004-11-23	Trout	Italy	C3b
648	KU878207.1	genotype: Ia	2003-11-18	Trout	Italy	C3b
649	KU878208.1	genotype: Ia	2003-11-25	Trout	Italy	C3b
650	KU878209.1	genotype: Ia	2003-11-25	Trout	Italy	C3b
651	KU878211.1	genotype: Ia	2003-12-02	Trout	Italy	C3b
652	KU878259.1	genotype: Ia	2010-12-21	Trout	Italy	C3b
653	KU878235.1	genotype: Ia	2005-11-09	Trout	Italy	C3b
654	KU878252.1	genotype: Ia	2010-03-02	Trout	Italy	C3b
655	LN877191.1	genotype: Ia	2000	Trout	Italy	C3b
656	KU878244.1	genotype: Ia	2007-03-27	Trout	Italy	C3b
657	KU878236.1	genotype: Ia	2005-12-20	Trout	Italy	C3b
658	KU878242.1	genotype: Ia	2007-01-17	Trout	Italy	C3b
659	KU878260.1	genotype: Ia	2011-01-18	Trout	Italy	C3b
660	MK829682.1		2010-03-09	Trout	Italy	C3b
661	KU878263.1	genotype: Ia	2011-03-23	Trout	Italy	C3b
662	KU878264.1	genotype: Ia	2011-03-29	Trout	Italy	C3b
663	KU878237.1	genotype: Ia	2006-01-12	Trout	Italy	C3b
664	KU878253.1	genotype: Ia	2010-03-15	Trout	Italy	C3b
665	KU878222.1	genotype: Ia	2005-03-25	Trout	Italy	C3b
666	KU878215.1	genotype: Ia	2004-04-28	Trout	Italy	C3b
667	KU878191.1	genotype: Ia	1998-03-10	Trout	Italy	C3b
668	KU878225.1	genotype: Ia	2005-04-07	Trout	Italy	C3b
669	KU878245.1	genotype: Ia	2007-05-17	Trout	Italy	C3b
670	KU878203.1	genotype: Ia	2003-01-22	Trout	Italy	C3b
671	KU878226.1	genotype: Ia	2005-04-14	Trout	Italy	C3b
672	LN877200.1	genotype: Ia	2007	Trout	Italy	C3b
673	KU878246.1	genotype: Ia	2007-06-08	Trout	Italy	C3b
674	KU878241.1	genotype: Ia	2006-06-13	Trout	Italy	C3b
675	KU878250.1	genotype: Ia	2009-07-16	Trout	Italy	C3b
676	LN877202.1	genotype: Ia	2009	Trout	Italy	C3b
677	LN877194.1	genotype: Ia	2003	Trout	Italy	C3b
678	KU878204.1	genotype: Ia	2003-01-27	Trout	Italy	C3b
679	KU878228.1	genotype: Ia	2005-05-19	Trout	Italy	C3b
680	KU878229.1	genotype: Ia	2005-05-30	Trout	Italy	C3b
681	KU878187.1	genotype: Ia	1997-01-28	Trout	Italy	C3b
682	KU878206.1	genotype: Ia	2003-09-04	Trout	Italy	C3b
683	KU878177.1	genotype: Ia	1995-06-29	Trout	Italy	C3b
684	KU878231.1	genotype: Ia	2005-08-26	Trout	Italy	C3b
685	KU878232.1	genotype: Ia	2005-09-02	Trout	Italy	C3b
686	KU878205.1	genotype: Ia	2003-02-13	Trout	Italy	C3b
687	KU878200.1	genotype: Ia	2002-11-10	Trout	Italy	C3b
688	KU878239.1	genotype: Ia	2006-02-21	Trout	Italy	C3b
689	KU878210.1	genotype: Ia	2003-11-25	Trout	Italy	C3b
690	LN877190.1	genotype:1a	1997	Trout	Italy	C3b
691	KU878189.1	genotype: Ia	1997-11-25	Trout	Italy	C3b
692	KU878190.1	genotype: Ia	1998-02-13	Trout	Italy	C3b
693	KU878212.1	genotype: Ia	2004-03-09	Trout	Italy	C3b
694	LN877196.1	genotype: Ia	2004	Trout	Italy	C3b
695	KU878213.1	genotype: Ia	2004-03-16	Trout	Italy	C3b
696	KU878199.1	genotype: Ia	2002-04-29	Trout	Italy	C3b
697	KU878227.1	genotype: Ia	2005-04-15	Trout	Italy	C3b
698	KU878194.1	genotype: Ia	2000-01-26	Trout	Italy	C3b
699	KU878195.1	genotype: Ia	2000-01-26	Trout	Italy	C3b
700	KU878234.1	genotype: Ia	2005-11-04	Trout	Italy	C3b
701	KU878186.1	genotype: Ia	1996-12-31	Trout	Italy	C3b
702	LN877188.1	genotype: Ia	1996	Trout	Italy	C3b
703	KU878247.1	genotype: Ia	2008-03-19	Trout	Italy	C3b
704	KU878221.1	genotype: Ia	2005-02-22	Trout	Italy	C3b
705	LN877197.1	genotype: Ia	2005	Trout	Italy	C3b
706	KU878198.1	genotype: Ia	2002-03-05	Trout	Italy	C3b
707	LN877193.1	genotype: Ia	2002	Trout	Italy	C3b
708	KU878168.1	genotype: Ia	1992-06-17	Trout	Italy	C3b
709	KU878214.1	genotype: Ia	2004-04-23	Perch	Italy	C3b
710	MN038342.1		1998	Trout	France	C3b
	Table key:
	* represents admixed strains identified by the STRUCTURE program
	** admixed strains identified by phylogenetics
